# Supplementary material for: Response of Maize (Zea mays L.) to Drought under Salinity and Boron Stress in the Atacama Desert
Source: Plants (Basel). 2023 Mar 31;12(7):1519. doi: 10.3390/plants12071519 (PMC10097302; doi:10.3390/plants12071519)
Supplement: Supplementary file 1 [file plants-12-01519-s001.zip]

Archive with 1 entries (1 files):
- plants-2188609-supplementary.pdf
